# Supplementary material for: Formation Kinetics and Antimicrobial Activity of Silver Nanoparticle Dispersions Based on N-Reacetylated Oligochitosan Solutions for Biomedical Applications
Source: Pharmaceutics. 2023 Nov 28;15(12):2690. doi: 10.3390/pharmaceutics15122690 (PMC10747331; doi:10.3390/pharmaceutics15122690)
Supplement: Supplementary file 1 [file pharmaceutics-15-02690-s001.zip]

Archive with 1 entries (1 files):
- pharmaceutics-2684576-supplementary.pdf
